# Supplementary material for: Microsporum gypseum Isolated from Ailuropoda melanoleuca Provokes Inflammation and Triggers Th17 Adaptive Immunity Response
Source: Int J Mol Sci. 2022 Oct 10;23(19):12037. doi: 10.3390/ijms231912037 (PMC9570494; doi:10.3390/ijms231912037)
Supplement: Supplementary file 1 [file ijms-23-12037-s001.zip]

Archive with 1 entries (1 files):
- ijms-1859616-supplementary.pdf
